# Supplementary material for: Antiproliferative Activity of N-Acylhydrazone Derivative on Hepatocellular Carcinoma Cells Involves Transcriptional Regulation of Genes Required for G2/M Transition
Source: Biomedicines. 2024 Apr 18;12(4):892. doi: 10.3390/biomedicines12040892 (PMC11048582; doi:10.3390/biomedicines12040892)
Supplement: Supplementary file 1 [file biomedicines-12-00892-s001.zip › Table S2.xls]

## Sheet: ΔΔCt_HepG2
		ACT	AurA									ACT	AurB									ACT	CCNB1									ACT	CDK1									ACT	PLK1
	E=	1.936	1.99433								E=	1.936	1.98012								E=	1.936	1.90059								E=	1.936	1.96199								E=	1.936	1.96934
	Sample	HKG Ct	TARGET Ct	dCt(target)	E(dCt target)	dCt(hkg)	E(dCt hkg)	Ratio			Sample	HKG Ct	TARGET Ct	dCt(target)	E(dCt target)	dCt(hkg)	E(dCt hkg)	Ratio			Sample	HKG Ct	TARGET Ct	dCt(target)	E(dCt target)	dCt(hkg)	E(dCt hkg)	Ratio			Sample	HKG Ct	TARGET Ct	dCt(target)	E(dCt target)	dCt(hkg)	E(dCt hkg)	Ratio			Sample	HKG Ct	TARGET Ct	dCt(target)	E(dCt target)	dCt(hkg)	E(dCt hkg)	Ratio
	Control	17.2443	22.6394								Control	17.2443	22.7077								Control	17.2443	22.902								Control	17.2443	22.5321								Control	17.2443	21.2103
Control	1	17.2443	22.6394	0	1	0	1	1		Control	1	17.2443	22.7077	0	1	0	1	1		Control	1	17.2443	22.902	0	1	0	1	1		Control	1	17.2443	22.5321	0	1	0	1	1		Control	1	17.2443	21.2103	0	1	0	1	1
Control	2	17.4983	23.0486	-0.409229	0.753902	-0.254023	0.845512	0.891651		Control	2	17.4983	23.1857	-0.478054	0.721383	-0.254023	0.845512	0.85319		Control	2	17.4983	23.192	-0.289957	0.830107	-0.254023	0.845512	0.981781		Control	2	17.4983	22.9704	-0.438339	0.744217	-0.254023	0.845512	0.880197		Control	2	17.4983	21.4036	-0.193279	0.877231	-0.254023	0.845512	1.03751
Control	3	17.8137	23.3055	-0.666157	0.631377	-0.569439	0.686476	0.919737		Control	3	17.8137	23.4935	-0.785793	0.584605	-0.569439	0.686476	0.851603		Control	3	17.8137	23.4648	-0.56279	0.696697	-0.569439	0.686476	1.01489		Control	3	17.8137	23.26	-0.727928	0.612263	-0.569439	0.686476	0.891894		Control	3	17.8137	21.6369	-0.426577	0.748945	-0.569439	0.686476	1.091
Control	4	17.6826	23.1699	-0.530514	0.693353	-0.438313	0.748593	0.926207		Control	4	17.6826	23.4791	-0.771416	0.590375	-0.438313	0.748593	0.788646		Control	4	17.6826	23.3295	-0.427456	0.759954	-0.438313	0.748593	1.01518		Control	4	17.6826	23.1852	-0.653156	0.643908	-0.438313	0.748593	0.860157		Control	4	17.6826	21.4772	-0.266895	0.83454	-0.438313	0.748593	1.11481
10 µM	5	17.7992	23.301	-0.661669	0.633336	-0.554968	0.69307	0.913813		10 µM	5	17.7992	24.008	-1.30032	0.411345	-0.554968	0.69307	0.593511		10 µM	5	17.7992	23.0374	-0.135345	0.916756	-0.554968	0.69307	1.32275		10 µM	5	17.7992	24.3869	-1.85485	0.286479	-0.554968	0.69307	0.413349		10 µM	5	17.7992	21.4955	-0.285187	0.824259	-0.554968	0.69307	1.18929
10 µM	6	17.9397	23.6844	-1.04506	0.486066	-0.695412	0.631659	0.769507		10 µM	6	17.9397	24.2691	-1.56141	0.344146	-0.695412	0.631659	0.544828		10 µM	6	17.9397	23.2389	-0.336842	0.805487	-0.695412	0.631659	1.27519		10 µM	6	17.9397	24.3299	-1.79781	0.297706	-0.695412	0.631659	0.471307		10 µM	6	17.9397	21.8004	-0.590094	0.670384	-0.695412	0.631659	1.06131
10 µM	7	18.1142	23.7979	-1.15857	0.449434	-0.869955	0.562867	0.798472		10 µM	7	18.1142	24.5274	-1.81976	0.288465	-0.869955	0.562867	0.512492		10 µM	7	18.1142	23.7002	-0.798147	0.598971	-0.869955	0.562867	1.06414		10 µM	7	18.1142	24.5596	-2.02757	0.254999	-0.869955	0.562867	0.453036		10 µM	7	18.1142	22.2011	-0.990788	0.510965	-0.869955	0.562867	0.90779
10 µM	8	17.9427	23.5389	-0.899498	0.537445	-0.698442	0.630396	0.852552		10 µM	8	17.9427	24.4503	-1.74266	0.304066	-0.698442	0.630396	0.482342		10 µM	8	17.9427	23.4501	-0.548122	0.70329	-0.698442	0.630396	1.11563		10 µM	8	17.9427	24.4822	-1.95016	0.268655	-0.698442	0.630396	0.426168		10 µM	8	17.9427	21.8981	-0.687817	0.627425	-0.698442	0.630396	0.995286
20 µM	9	17.578	24.649	-2.00967	0.249753	-0.333725	0.802145	0.311356		20 µM	9	17.578	25.4931	-2.78547	0.149134	-0.333725	0.802145	0.185918		20 µM	9	17.578	24.6135	-1.71148	0.333187	-0.333725	0.802145	0.41537		20 µM	9	17.578	24.4982	-1.96614	0.265778	-0.333725	0.802145	0.331334		20 µM	9	17.578	22.8794	-1.66906	0.322673	-0.333725	0.802145	0.402263
20 µM	10	17.8878	24.9854	-2.34604	0.198	-0.643539	0.65368	0.302901		20 µM	10	17.8878	25.724	-3.01634	0.127374	-0.643539	0.65368	0.194856		20 µM	10	17.8878	24.861	-1.95901	0.284219	-0.643539	0.65368	0.434799		20 µM	10	17.8878	25.1838	-2.65169	0.16744	-0.643539	0.65368	0.25615		20 µM	10	17.8878	23.3304	-2.12009	0.237691	-0.643539	0.65368	0.36362
20 µM	11	17.8157	24.885	-2.24559	0.212217	-0.571409	0.685583	0.309542		20 µM	11	17.8157	25.6072	-2.89956	0.137952	-0.571409	0.685583	0.201219		20 µM	11	17.8157	24.7987	-1.89669	0.295825	-0.571409	0.685583	0.431494		20 µM	11	17.8157	25.0001	-2.46805	0.189501	-0.571409	0.685583	0.276409		20 µM	11	17.8157	23.3076	-2.09727	0.241397	-0.571409	0.685583	0.352104
20 µM	12	18.0684	25.3537	-2.71429	0.153556	-0.824104	0.580177	0.264671		20 µM	12	18.0684	25.7693	-3.06161	0.123495	-0.824104	0.580177	0.212857		20 µM	12	18.0684	24.9119	-2.00988	0.275084	-0.824104	0.580177	0.474139		20 µM	12	18.0684	25.2079	-2.67588	0.164732	-0.824104	0.580177	0.283935		20 µM	12	18.0684	23.3929	-2.18263	0.227828	-0.824104	0.580177	0.392688
[truncated: 27 more columns]

## Sheet: ΔΔCt_Hep3B
		ACT	AurA									ACT	AurB									ACT	CCNB1									ACT	CDK1									ACT	PLK1
	E=	1.92009	1.94256								E=	1.92009	1.9322								E=	1.92009	1.8518								E=	1.92009	1.9324								E=	1.92009	1.93522
	Sample	HKG Ct	TARGET Ct	dCt(target)	E(dCt target)	dCt(hkg)	E(dCt hkg)	Ratio			Sample	HKG Ct	TARGET Ct	dCt(target)	E(dCt target)	dCt(hkg)	E(dCt hkg)	Ratio			Sample	HKG Ct	TARGET Ct	dCt(target)	E(dCt target)	dCt(hkg)	E(dCt hkg)	Ratio			Sample	HKG Ct	TARGET Ct	dCt(target)	E(dCt target)	dCt(hkg)	E(dCt hkg)	Ratio			Sample	HKG Ct	TARGET Ct	dCt(target)	E(dCt target)	dCt(hkg)	E(dCt hkg)	Ratio
	Control	18.2359	26.3908								Control	18.2359	24.8576								Control	18.2359	28.3933								Control	18.2359	24.3108								Control	18.2359	23.8808
Control	1	18.2359	26.3908	0	1	0	1	1		Control	1	18.2359	24.8576	0	1	0	1	1		Control	1	18.2359	28.3933	0	1	0	1	1		Control	1	18.2359	24.3108	0	1	0	1	1		Control	1	18.2359	23.8808	0	1	0	1	1
Control	2	17.9589	26.0998	0.290966	1.21313	0.277052	1.19811	1.01254		Control	2	17.9589	24.6134	0.244183	1.17449	0.277052	1.19811	0.980288		Control	2	17.9589	28.2318	0.161499	1.10463	0.277052	1.19811	0.921979		Control	2	17.9589	24.0277	0.283098	1.20502	0.277052	1.19811	1.00577		Control	2	17.9589	23.7467	0.134144	1.09261	0.277052	1.19811	0.911944
Control	3	18.6311	26.6484	-0.257648	0.842754	-0.395237	0.772717	1.09064		Control	3	18.6311	25.3137	-0.456079	0.740521	-0.395237	0.772717	0.958334		Control	3	18.6311	28.9173	-0.523972	0.724083	-0.395237	0.772717	0.937062		Control	3	18.6311	24.734	-0.423222	0.756689	-0.395237	0.772717	0.979257		Control	3	18.6311	24.3936	-0.512802	0.712793	-0.395237	0.772717	0.922451
Control	4	18.5874	26.7134	-0.32258	0.80719	-0.351463	0.795101	1.0152		Control	4	18.5874	25.1922	-0.334553	0.802233	-0.351463	0.795101	1.00897		Control	4	18.5874	28.6033	-0.210003	0.878627	-0.351463	0.795101	1.10505		Control	4	18.5874	24.6106	-0.299835	0.820763	-0.351463	0.795101	1.03227		Control	4	18.5874	24.3564	-0.475536	0.730548	-0.351463	0.795101	0.918811
20 µM	5	18.5645	26.6238	-0.233027	0.856645	-0.328629	0.807035	1.06147		20 µM	5	18.5645	25.2223	-0.364635	0.786494	-0.328629	0.807035	0.974548		20 µM	5	18.5645	28.8092	-0.41589	0.773946	-0.328629	0.807035	0.959		20 µM	5	18.5645	24.8703	-0.559441	0.691744	-0.328629	0.807035	0.857143		20 µM	5	18.5645	24.1454	-0.264542	0.839745	-0.328629	0.807035	1.04053
20 µM	6	18.463	26.7547	-0.363859	0.785366	-0.227055	0.862324	0.910756		20 µM	6	18.463	25.1743	-0.316704	0.81172	-0.227055	0.862324	0.941317		20 µM	6	18.463	28.8117	-0.418365	0.772766	-0.227055	0.862324	0.896144		20 µM	6	18.463	24.7941	-0.483322	0.727315	-0.227055	0.862324	0.843436		20 µM	6	18.463	24.1245	-0.24369	0.851386	-0.227055	0.862324	0.987316
20 µM	7	18.4534	26.572	-0.18121	0.886633	-0.217491	0.867721	1.0218		20 µM	7	18.4534	25.0926	-0.234945	0.85663	-0.217491	0.867721	0.987219		20 µM	7	18.4534	28.5251	-0.13179	0.922006	-0.217491	0.867721	1.06256		20 µM	7	18.4534	24.8229	-0.512074	0.713669	-0.217491	0.867721	0.822464		20 µM	7	18.4534	23.9453	-0.064455	0.958338	-0.217491	0.867721	1.10443
20 µM	8	18.7551	26.6487	-0.257954	0.842583	-0.519234	0.712672	1.18229		20 µM	8	18.7551	25.2703	-0.412682	0.761994	-0.519234	0.712672	1.06921		20 µM	8	18.7551	28.7486	-0.355255	0.803408	-0.519234	0.712672	1.12732		20 µM	8	18.7551	24.9927	-0.681896	0.638133	-0.519234	0.712672	0.895409		20 µM	8	18.7551	24.2133	-0.332527	0.802886	-0.519234	0.712672	1.12659
40 µM	9	19.5458	28.8144	-2.42365	0.200024	-1.30992	0.425472	0.470123		40 µM	9	19.5458	26.2621	-1.40445	0.39651	-1.30992	0.425472	0.93193		40 µM	9	19.5458	31.6827	-3.28934	0.131763	-1.30992	0.425472	0.309687		40 µM	9	19.5458	26.1552	-1.84435	0.296713	-1.30992	0.425472	0.697375		40 µM	9	19.5458	25.4853	-1.6045	0.346688	-1.30992	0.425472	0.814832
40 µM	10	18.6785	27.9617	-1.57095	0.352353	-0.442553	0.74923	0.470287		40 µM	10	18.6785	25.5383	-0.680664	0.638697	-0.442553	0.74923	0.852471		40 µM	10	18.6785	30.9231	-2.52981	0.210397	-0.442553	0.74923	0.280817		40 µM	10	18.6785	25.2621	-0.951241	0.534382	-0.442553	0.74923	0.713243		40 µM	10	18.6785	24.7174	-0.836628	0.575589	-0.442553	0.74923	0.768242
40 µM	11	19.1522	28.0783	-1.68752	0.326109	-0.916267	0.550048	0.592874		40 µM	11	19.1522	25.872	-1.0144	0.512658	-0.916267	0.550048	0.932023		40 µM	11	19.1522	30.9374	-2.54408	0.208555	-0.916267	0.550048	0.379157		40 µM	11	19.1522	25.7381	-1.42726	0.390539	-0.916267	0.550048	0.710008		40 µM	11	19.1522	25.025	-1.1442	0.469811	-0.916267	0.550048	0.854126
40 µM	12	21.3001	30.1998	-3.80896	0.0797248	-3.06414	0.135475	0.588484		40 µM	12	21.3001	28.1931	-3.33551	0.11114	-3.06414	0.135475	0.820375		40 µM	12	21.3001	33.554	-5.16069	0.0415943	-3.06414	0.135475	0.307026		40 µM	12	21.3001	27.8567	-3.54593	0.0967199	-3.06414	0.135475	0.713932		40 µM	12	21.3001	27.1314	-3.25059	0.116938	-3.06414	0.135475	0.863169
[truncated: 18 more columns]
